# Supplementary material for: Genetic Basis of Self-Incompatibility in the Lichen-Forming Fungus Lobaria pulmonaria and Skewed Frequency Distribution of Mating-Type Idiomorphs: Implications for Conservation
Source: PLoS One. 2012 Dec 7;7(12):e51402. doi: 10.1371/journal.pone.0051402 (PMC3517546; doi:10.1371/journal.pone.0051402)
Supplement: Table S1 — Linkage disequilibrium map for the eight fungal microsatellite loci in 29 populations used in this study. Significantly linked loci pairs (p<0.05) are indicated by shaded boxes. (XLSX) [file pone.0051402.s003.xlsx]

## Sheet: Sheet1
Table S1 Linkage disequilibrium map for the eight fungal microsatellite loci in 29 populations used in this study.
	1--2	1--3	2--3	1--4	2--4	3--4	1--5	2--5	3--5	4--5	1--6	2--6	3--6	4--6	5--6	1--7	2--7	3--7	4--7	5--7	6--7	1--8	2--8	3--8	4--8	5--8	6--8	7--8	% Linked loci
BuD																													21.4286
FV																													42.8571
DS1																													75
GR1																													25
GR3																													17.8571
GRR																													53.5714
IRK																													14.2857
NA																													60.7143
NT																													82.1429
MO1																													53.5714
PO																													67.8571
RTL																													17.8571
RVZ																													7.14286
RXS																													17.8571
SA5																													10.7143
SA6																													17.8571
SA10																													14.2857
EG																													25
ES																													67.8571
EGR																													21.4286
B																													46.4286
CHM																													50
CHN																													32.1429
CHB																													35.7143
CHV																													21.4286
CHS																													35.7143
CA																													35.7143
